# Supplementary material for: Disease prevalence and bacterial isolates associated with Acropora palmata in the Colombian Caribbean
Source: PeerJ. 2024 Feb 28;12:e16886. doi: 10.7717/peerj.16886 (PMC11636679; doi:10.7717/peerj.16886)
Supplement: Supplemental Information 1 [file peerj-12-16886-s001.xlsx]

## Sheet: Hoja2
		Strain	Accesion numbers
Capurganá	Healthy	Vibrio anguillarum	MK932872.1
	Healthy	Bacillus flexus	MK933266.1
	Healthy	Bacillus pumillus	MK933267.1
	WBD	Vibrio neocaledonius	MK933281.1
	WBD	Vibrio alginolyticus	MK933764.1
	WBD	Bacillus megaterium	MK933765.1
	WBD	Vibrio cincinnatiensis	MK933778.1
Isla Fuerte	Healthy	Salinicola sp	MK933824.1
	WBD	Cobetia sp	MK934135.1
	WBD	Escherichia coli	MK934174.1
	WPX	Bacillus megaterium	MK935341.1
	WPX	Exiguobacterium profundum	MK935558.1
San bernardo islands	Healthy	Vibrio parahaemolyticus	MK935570.1
	WBD	Enterococcus faecalis	MK935697.1
	WPX	Enterococcus faecalis	MK935696.1
	WPX	Enterococcus faecalis	MK935699.1
Rosario Islands	WPX	Staphylococcus epidermis	MK935698.1
	WPX	Bacillus endophyticus	MK935700.1
Isla Arena	WBD	Enterobacter sp.	MK935702.1
Tayrona	Healthy	Staphylococcus	MK935704.1
	WPX	Bacilus safensis	MK933772.1
	WBD	Vibrio parahaemolyticus	MK935705.1
	WBD	Kocuria oceani	MK935707.1
	WPX	Vibrio alginolyticus	MK936044.1
	WPX	Pseudomonas aeruginosa	MK936046.1
