# Supplementary material for: Disease prevalence and bacterial isolates associated with Acropora palmata in the Colombian Caribbean
Source: PeerJ. 2024 Feb 28;12:e16886. doi: 10.7717/peerj.16886 (PMC11636679; doi:10.7717/peerj.16886)
Supplement: Data S1 [file peerj-12-16886-s002.xlsx]

## Sheet: Fig 2. Disease prevalence
	TNNP	Isla Arena	Rosario islands	San Bernardo islands	Isla Fuerte	Capurganá	Promedio	DE
% WPX	26.5421	3.7037	26.3158	14.978	16.129	0.187266	14.6426	11.0345	10.0731
% WBD	3.5514	3.7037	0	6.60793	2.15054	5.05618	3.51163	2.2889	2.08947
Healthy	69.9065	92.5926	73.6842	78.4141	81.7204	94.7566	81.8457	11.0345
								2.2889

## Sheet: Fig 3. Size freq distribution 
	total
cm		Tamaño largo CM	Class	Limite inf	Limite sup	TNNP	IA	IR	ISB	IF	GU	Total	Prevalence
10		28-62	1	1.4514	1.80597	1	0	1	1	0	3	6
20	17	70-142	2	1.80597	2.16054	13	0	1	4	1	4	23	73.913
35	22	153-329	3	2.16054	2.5151	22	1	8	6	2	15	54	40.7407
60	27	343-753	4	2.5151	2.86967	40	3	10	8	3	38	102	26.4706
108	50	763-1696	5	2.86967	3.22424	56	5	19	45	3	74	202	24.7525		736	60.3279
114	48	1734-3887	6	3.22424	3.57881	79	9	32	54	12	64	250	19.2
190	56	3903-8639	7	3.57881	3.93338	151	12	18	35	13	55	284	19.7183
307	24	8729-19733	8	3.93338	4.28795	91	11	12	14	21	23	172	13.9535
390	28	19978-44169	9	4.28795	4.64252	53	4	0	0	15	2	74	37.8378
630	18	45239-98961	10	4.64252	4.99709	27	0	0	0	11	0	38	47.3684
813	4	103202-206885	11	4.99709	5.35166	9	0	0	0	3	0	12	33.3333
1046	0	254471-285102	12	5.35166	5.70623	3	0	0	0	0	0	3
			Total			545	45	101	167	84	278	1220
